# Supplementary material for: A novel protein FNDC3B-267aa encoded by circ0003692 inhibits gastric cancer metastasis via promoting proteasomal degradation of c-Myc
Source: J Transl Med. 2024 May 27;22:507. doi: 10.1186/s12967-024-05225-4 (PMC11129431; doi:10.1186/s12967-024-05225-4)
Supplement: Supplementary file 1 — Additional file 1 [file 12967_2024_5225_MOESM1_ESM.xlsx]

## Sheet: Table S1
Table S1 Characteristics of GC patients for circ0003692 measurement
Characterastics	GC tissues (n=64)
Gender
Male	49
Female	15
Age
<60	34
≥60	30
AJCC stage
I+II	14
III+IV	50
Lymph node metastasis
No	16
Yes	48
Distant metastasis
No	64
Yes	0

## Sheet: Table S2
Table S2 SiRNAs sequences
siRNAs	Sense (5'-3')	Antisense (5'-3')
NC	GGCUCUAGAAAAGCCUAUGC	ATAGGCTTTTCTAGAGCCTT
si-FNDC3B	GCTACCGAATACACCTTCA	AAGGTGTATTCGGTAGCTT
si-circ0003692	GAGTGGGATGAGAAATTAT	AATTTCTCATCCCACTCTT
si-c-Myc	GCUUCACCAACAGGAACUATT	TAGTTCCTGTTGGTGAAGCTT

## Sheet: Table S3
Table S3 Characteristics of GC patients for TMA
Characterastics	GC tissues (n=94)
Gender
Male	39
Female	55
Age
<60	35
≥60	59
Pathologic grade
I-II	21
II-III	18
III-IV	55
Lymphatic invasion
No	64
Yes	30
Lymph node metastasis
No	23
Yes	71
T stage
T1	3
T2	11
T3	56
T4	24
N stage
N0	23
N1	14
N2	18
N3	39
M stage
M0	90
M1	4
AJCC stage
I	8
II	30
III	52
IV	4

## Sheet: Table S4
Table S4 Probes targeting circFNDC3B for TMA
Gene	Sequence (5'-3')
Circ0003692	Digoxin-ACCTTTTAGAGTGGGATGAGAAATTATACCATTTTATGGA

## Sheet:  Table S5
Table S5 Probes for RNA-FISH
Gene	Sequence (5'-3')
Probe Name	Probe Sequence (5'-3')
circ0003692 probe	Biotin-TGGTATAATTTCTCATCCCACTCTA
18s RNA probe	Biotin-CTGCCTTCCTTGGATGTGGTAGCCGTTTC
Negative control probe	Biotin-TGCTTTGCACGGTAACGCCTGTTTT

## Sheet: Table S6
Table S6 Primers for amplification of indicated genes
Primer Name	Primer Sequence (5'-3')
circ0003692 forward primer	CCTTTTAGAGTGGGATGAGAAAT
circ0003692 reverse primer	GGCGGTCTTTCAGTTTTTTG
FNDC3B forward primer	CTCCTACCAGACCGCTTGTC
FNDC3B reverse primer	CCACTTCCCACTGATTCGCT
GAPDH forward primer	ACAGCCTCAAGATCATCAGC
GAPDH reverse primer	GGTCATGAGTCCTTCCACGAT
circ0003692-IRES(FL/1)-BamHⅠ forward primer	CGGGATCCAAAACTGAAAGACCGCCA
circ0003692-IRES-1-EcoRⅠ reverse primer	CGGAATTCTCCGGGACCACTACCGCT
circ0003692-IRES-2-BamHⅠ forward primer	CGGGATCCTTTCGGGAATAGAGAAACCAC
circ0003692-IRES(FL/2)-EcoRⅠ reverse primer	CGGAATTCTCTCGTCCTTTGTCTGATAAG
circAKT-IRES-BamHⅠ forward primer	CGGGATCCAATGGACAGAAGCTATCCAG
circAKT-IRES-EcoRⅠ reverse primer	CGGAATTCCCTTCTCTCGAACCAAAATA
c-Myc forward primer	CCTGGTGCTCCATGAGGAGAC
c-Myc reverse primer	CAGACTCTGACCTTTTGCCAGG
FNDC3B-267aa forward primer	AGCCCGAAAAGCAACGAT
FNDC3B-267aa reverse primer	GCCTGAATGTTGCTCACC

## Sheet: Table S7
Table S7 CircRNaDb and Transcirc databases predict the translatable circRNA of FNDC3B
circRNA	Chrom	Start	End	Strand	Gene Symbol	Genomic Length	Best Transcript	Spliced Length	Evidence score
hsa_circ_0006156	chr3	171965322	171969331	+	FNDC3B	4009	NM_001135095	526	3.35988
hsa_circ_0001361	chr3	171830241	171851336	+	FNDC3B	21095	NM_001135095	215	3.31999
hsa_circ_0006948	chr3	171830241	171944737	+	FNDC3B	114496	NM_022763	292	3.16369
hsa_circ_0005700	chr3	171965322	172028671	+	FNDC3B	63349	NM_022763	990	3.06922
hsa_circ_0003692	chr3	171969049	172028671	+	FNDC3B	59622	NM_001135095	746	3.05427
hsa_circ_0067985	chr3	171944660	171969331	+	FNDC3B	24671	NM_001135095	603	3.05294
hsa_circ_0007148	chr3	171851260	171969331	+	FNDC3B	118071	NM_001135095	679	3.0417
hsa_circ_0001362	chr3	171965322	172003774	+	FNDC3B	38452	NM_001135095	585	3.01652
hsa_circ_0067997	chr3	172013152	172028671	+	FNDC3B	15519	NM_001135095	405	1.95983
hsa_circ_0002026	chr3	172003715	172016577	+	FNDC3B	12862	NM_022763	271	1.95587
hsa_circ_0002422	chr3	172003715	172028671	+	FNDC3B	24956	NM_022763	464	1.95173

## Sheet: Table S8
Table S8 FNDC3B Interacting Proteins Identified through BioGRID Database
Interactor A	Interactor B	Experimental System	Experimental System Type	Score
ELAVL1	FNDC3B	Affinity Capture-RNA	physical	-
CAMK2D	FNDC3B	Two-hybrid	physical	-
TRAF2	FNDC3B	Two-hybrid	physical	-
TRIP13	FNDC3B	Two-hybrid	physical	-
TOX4	FNDC3B	Two-hybrid	physical	-
VAC14	FNDC3B	Two-hybrid	physical	-
SPINT2	FNDC3B	Affinity Capture-MS	physical	0.997131
RBFOX2	FNDC3B	Affinity Capture-MS	physical	0.999997
FNDC3B	TRIP13	Two-hybrid	physical	-
FAM46A	FNDC3B	Affinity Capture-MS	physical	-
FAM46A	FNDC3B	Affinity Capture-MS	physical	1
RBFOX2	FNDC3B	Affinity Capture-MS	physical	0.999967
SPINT2	FNDC3B	Affinity Capture-MS	physical	0.996475
FAM189B	FNDC3B	Affinity Capture-MS	physical	0.988452
KLRG2	FNDC3B	Affinity Capture-MS	physical	0.987368
G3BP1	FNDC3B	Affinity Capture-MS	physical	-
RNF4	FNDC3B	Affinity Capture-MS	physical	-
FGF11	FNDC3B	Affinity Capture-MS	physical	-
ESR2	FNDC3B	Affinity Capture-MS	physical	-
MYC	FNDC3B	Affinity Capture-MS	physical	-
TIAM1	FNDC3B	Two-hybrid	physical	-
KIAA1429	FNDC3B	Affinity Capture-RNA	physical	-
DISC1	FNDC3B	Affinity Capture-MS	physical	-
CSK	FNDC3B	Synthetic Lethality	genetic	-
MARCKS	FNDC3B	Affinity Capture-MS	physical	-
VAC14	FNDC3B	Two-hybrid	physical	-
NDUFAB1	FNDC3B	Two-hybrid	physical	-
MVP	FNDC3B	Two-hybrid	physical	-
GPR116	FNDC3B	Two-hybrid	physical	-
TRIP13	FNDC3B	Two-hybrid	physical	-
FNDC3B	YPEL3	Two-hybrid	physical	-
FNDC3B	TOX4	Two-hybrid	physical	-
FNDC3B	TRIM35	Two-hybrid	physical	-
FNDC3B	ABHD11	Two-hybrid	physical	-
FNDC3B	POU6F2	Two-hybrid	physical	-
FNDC3B	SPSB2	Two-hybrid	physical	-
FNDC3B	GLTSCR1L	Two-hybrid	physical	-
FNDC3B	BBS2	Two-hybrid	physical	-
FNDC3B	ABHD8	Two-hybrid	physical	-
FNDC3B	KLHDC7B	Two-hybrid	physical	-
FNDC3B	HAPLN2	Two-hybrid	physical	-
FNDC3B	MTL5	Two-hybrid	physical	-
FNDC3B	UBAP2	Two-hybrid	physical	-
FNDC3B	GAS2L3	Two-hybrid	physical	-
FNDC3B	SUOX	Two-hybrid	physical	-
FNDC3B	POGZ	Two-hybrid	physical	-
FNDC3B	DUSP10	Two-hybrid	physical	-
FNDC3B	TEKT5	Two-hybrid	physical	-
FNDC3B	TRIM42	Two-hybrid	physical	-
FNDC3B	RUSC1	Two-hybrid	physical	-
FNDC3B	PRKAA2	Two-hybrid	physical	-
FNDC3B	REL	Two-hybrid	physical	-
FNDC3B	DAPL1	Two-hybrid	physical	-
FNDC3B	ZMYND19	Two-hybrid	physical	-
FNDC3B	C10orf82	Two-hybrid	physical	-
FNDC3B	USP54	Two-hybrid	physical	-
FNDC3B	ENTHD2	Two-hybrid	physical	-
FNDC3B	C22orf15	Two-hybrid	physical	-
FNDC3B	MBD3L1	Two-hybrid	physical	-
FNDC3B	KRTAP11-1	Two-hybrid	physical	-
FNDC3B	C1orf64	Two-hybrid	physical	-
FNDC3B	BRWD1	Two-hybrid	physical	-
FNDC3B	C19orf54	Two-hybrid	physical	-
FNDC3B	PIK3R4	Two-hybrid	physical	-
FNDC3B	TEX43	Two-hybrid	physical	-
FNDC3B	L3MBTL3	Two-hybrid	physical	-
FNDC3B	MCCD1	Two-hybrid	physical	-
FNDC3B	CEMP1	Two-hybrid	physical	-
FNDC3B	C10orf55	Two-hybrid	physical	-
FNDC3B	LOC100505478	Two-hybrid	physical	-
FNDC3B	C2orf61	Two-hybrid	physical	-
WWP1	FNDC3B	Affinity Capture-MS	physical	-
E	FNDC3B	Proximity Label-MS	physical	17.36
M	FNDC3B	Proximity Label-MS	physical	11.98
N	FNDC3B	Proximity Label-MS	physical	3.12
nsp4	FNDC3B	Proximity Label-MS	physical	10.36
nsp6	FNDC3B	Proximity Label-MS	physical	9.57
ORF7a	FNDC3B	Proximity Label-MS	physical	7.36
ORF7b	FNDC3B	Proximity Label-MS	physical	10.54
ORF8	FNDC3B	Proximity Label-MS	physical	2.79
M	FNDC3B	Proximity Label-MS	physical	-
nsp4	FNDC3B	Proximity Label-MS	physical	-
ESR1	FNDC3B	Affinity Capture-MS	physical	-
M	FNDC3B	Proximity Label-MS	physical	13
ERCC6	FNDC3B	Reconstituted Complex	physical	-
CAPN3	FNDC3B	Two-hybrid	physical	-
TTN	FNDC3B	Two-hybrid	physical	-
DAZL	FNDC3B	Proximity Label-MS	physical	-
RBM47	FNDC3B	Proximity Label-MS	physical	-
RBMS1	FNDC3B	Proximity Label-MS	physical	-
PRRC2A	FNDC3B	Proximity Label-MS	physical	-
E5b	FNDC3B	Affinity Capture-MS	physical	-
DDX58	FNDC3B	Affinity Capture-RNA	physical	-
FAM46A	FNDC3B	Affinity Capture-MS	physical	1
ZDHHC12	FNDC3B	Affinity Capture-MS	physical	0.999806
CAMK2A	FNDC3B	Affinity Capture-MS	physical	0.999942
KLRG2	FNDC3B	Affinity Capture-MS	physical	0.999358
RBFOX2	FNDC3B	Affinity Capture-MS	physical	0.999952
OR1M1	FNDC3B	Affinity Capture-MS	physical	0.875501
SPINT2	FNDC3B	Affinity Capture-MS	physical	0.999647
OR6T1	FNDC3B	Affinity Capture-MS	physical	0.875501
PCDH10	FNDC3B	Affinity Capture-MS	physical	0.999738
CENPH	FNDC3B	Affinity Capture-MS	physical	1
SLCO1B3	FNDC3B	Affinity Capture-MS	physical	0.999803
SLC1A1	FNDC3B	Affinity Capture-MS	physical	0.999999
PIGH	FNDC3B	Affinity Capture-MS	physical	1
TMEM9B	FNDC3B	Affinity Capture-MS	physical	0.999991
LARP4	FNDC3B	Two-hybrid	physical	-
ERI3	FNDC3B	Two-hybrid	physical	-
NUP35	FNDC3B	Proximity Label-MS	physical	-
nsp4	FNDC3B	Proximity Label-MS	physical	-
ZRANB1	FNDC3B	Affinity Capture-MS	physical	-
TRIM67	FNDC3B	Affinity Capture-MS	physical	-
STAU1	FNDC3B	Proximity Label-MS	physical	-
FNDC3A	FNDC3B	Affinity Capture-MS	physical	-
ORF8	FNDC3B	Affinity Capture-RNA	physical	-
FNDC3B	ATP5A1	Protein-RNA	physical	-
FNDC3B	FUS	Protein-RNA	physical	-
FNDC3B	GOLT1B	Protein-RNA	physical	-
FNDC3B	RPS3A	Protein-RNA	physical	-
FNDC3B	RAB1A	Protein-RNA	physical	-
FNDC3B	SNRPD3	Protein-RNA	physical	-
FNDC3B	SPCS2	Protein-RNA	physical	-
FNDC3B	MBOAT7	Protein-RNA	physical	-
FNDC3B	ERH	Protein-RNA	physical	-
FNDC3B	RPL17	Protein-RNA	physical	-
FNDC3B	DSTN	Protein-RNA	physical	-
FNDC3B	NCK1	Protein-RNA	physical	-
FNDC3B	RPS6	Protein-RNA	physical	-
FNDC3B	HSPH1	Protein-RNA	physical	-
FNDC3B	TRIM16	Protein-RNA	physical	-
FNDC3B	MYL6	Protein-RNA	physical	-
FNDC3B	PC	Protein-RNA	physical	-
FNDC3B	ANXA2	Protein-RNA	physical	-
FNDC3B	NAGK	Protein-RNA	physical	-
FNDC3B	CDC42	Protein-RNA	physical	-
FNDC3B	TUBB4A	Protein-RNA	physical	-
FNDC3B	PPP6R2	Protein-RNA	physical	-
FNDC3B	GTF2F1	Protein-RNA	physical	-
FNDC3B	HNRNPD	Protein-RNA	physical	-
FNDC3B	PSMA3	Protein-RNA	physical	-
FNDC3B	RPL23	Protein-RNA	physical	-
FNDC3B	HSPB1	Protein-RNA	physical	-
FNDC3B	RPL12	Protein-RNA	physical	-
FNDC3B	TPM3	Protein-RNA	physical	-
FNDC3B	ACTG1	Protein-RNA	physical	-
FNDC3B	SOD1	Protein-RNA	physical	-
FNDC3B	PGK1	Protein-RNA	physical	-
FNDC3B	RAN	Protein-RNA	physical	-
FNDC3B	NCAM2	Protein-RNA	physical	-
FNDC3B	HSPD1	Protein-RNA	physical	-
FNDC3B	TUBGCP6	Protein-RNA	physical	-
FNDC3B	HSPA5	Protein-RNA	physical	-
FNDC3B	HNRNPK	Protein-RNA	physical	-
FNDC3B	CFL1	Protein-RNA	physical	-
FNDC3B	MYH14	Protein-RNA	physical	-
FNDC3B	UBA52	Protein-RNA	physical	-
FNDC3B	RAB1B	Protein-RNA	physical	-
FNDC3B	RPS14	Protein-RNA	physical	-
FNDC3B	RPL28	Protein-RNA	physical	-
FNDC3B	P4HB	Protein-RNA	physical	-
FNDC3B	SYNCRIP	Protein-RNA	physical	-
FNDC3B	ALB	Protein-RNA	physical	-
FNDC3B	KARS	Protein-RNA	physical	-
FNDC3B	CAP1	Protein-RNA	physical	-
FNDC3B	RPS3	Protein-RNA	physical	-
FNDC3B	ATP1A1	Protein-RNA	physical	-
FNDC3B	EEF1E1	Protein-RNA	physical	-
FNDC3B	HSPA7	Protein-RNA	physical	-
FNDC3B	EGFR	Protein-RNA	physical	-
FNDC3B	RPL34	Protein-RNA	physical	-
FNDC3B	TKT	Protein-RNA	physical	-
FNDC3B	PARP1	Protein-RNA	physical	-
FNDC3B	TGM2	Protein-RNA	physical	-
FNDC3B	SUGT1	Protein-RNA	physical	-
FNDC3B	HSPA8	Protein-RNA	physical	-
FNDC3B	HSPA1A	Protein-RNA	physical	-
FNDC3B	TXN	Protein-RNA	physical	-
FNDC3B	PKLR	Protein-RNA	physical	-
FNDC3B	EIF5A2	Protein-RNA	physical	-
FNDC3B	RPL15	Protein-RNA	physical	-
FNDC3B	AHNAK	Protein-RNA	physical	-
FNDC3B	YWHAZ	Protein-RNA	physical	-
FNDC3B	HSP90AB4P	Protein-RNA	physical	-
FNDC3B	PTMA	Protein-RNA	physical	-
FNDC3B	ENO1	Protein-RNA	physical	-
FUS	FNDC3B	Affinity Capture-RNA	physical	-
